# Supplementary material for: Equitable Healthcare Access for Type 2 Diabetes Patients Under a Low-Income Group Health Care Scheme: A Sustainable Development Goal Perspective
Source: Int J Environ Res Public Health. 2025 May 22;22(6):817. doi: 10.3390/ijerph22060817 (PMC12193216; doi:10.3390/ijerph22060817)
Supplement: Supplementary file 1 [file ijerph-22-00817-s001.zip]

Archive with 1 entries (1 files):
- ijerph-3542733-supplementary.pdf
